# Supplementary material for: Epilepsy in dentatorubral–pallidoluysian atrophy: A systematic review and meta‐analysis
Source: Epilepsia. 2025 Oct 28;67(2):696–711. doi: 10.1111/epi.18700 (PMC12927676; doi:10.1111/epi.18700)
Supplement: Supplementary file 1 — Data S1. [file EPI-67-696-s001.zip]

Archive with 3 entries (3 files):
- epi18700-sup-0002-TableS1-S1@DRPLA_Supplementary2_nk12_R_nk3_hi1.docx
- epi18700-sup-0003-Supinfo1@DRPLA_Supplementary3_nk6_hi3_R_nk2.docx
- epi18700-sup-0001-FigureS1-S14-TableS1-S3@DRPLA_Supplementary1_Document_nk30_hi2_th6_R_nk37_tk4_th1_hi1_ver3.docx
